# Supplementary material for: Phenolic Compounds in Berries of Winter-Resistant Actinidia arguta Miq. and Actinidia kolomikta Maxim.: Evidence of Antioxidative Activity
Source: Antioxidants (Basel). 2024 Mar 19;13(3):372. doi: 10.3390/antiox13030372 (PMC10968433; doi:10.3390/antiox13030372)
Supplement: Supplementary file 1 [file antioxidants-13-00372-s001.zip]

Archive with 1 entries (1 files):
- antioxidants-2862518-supplementary.pdf
